# Supplementary material for: RhoA-mediated G12-G13 signaling maintains muscle stem cell quiescence and prevents stem cell loss
Source: Cell Discov. 2024 Jul 16;10:76. doi: 10.1038/s41421-024-00696-7 (PMC11251043; doi:10.1038/s41421-024-00696-7)
Supplement: Supplementary file 2 — Supplementary Material, Supplementary Tables [file 41421_2024_696_MOESM2_ESM.xlsx]

## Sheet: Table S1
Table S1: List of reagent and resource used in this study.
REAGENT or RESOURCE	SOURCE	IDENTIFIER
Antibodies
Mouse anti-PAX7	Developmental Studies Hybridoma Bank (DSHB)	Ca# AB_528428, RRID:AB_528428
Rat anti-LAMININ α2	Santa Cruz Biotechnology	Ca# sc-59854, RRID:AB_784266
Rabbit anti-MYOD	Abcam	Ca# ab64159, RRID:AB_2266875
Mouse anti-MYOGENIN	BD Biosciences	Ca# 556358, RRID:AB_396383
Rabbit anti-mCherry	Abcam	Ca# ab183628, RRID:AB_2650480
Mouse anti-ET-3	Santa Cruz Biotechnology	Ca# sc-81944, RRID:AB_2096417
Rabbit anti-NT	GeneTex	Ca# GTX37368, RRID:AB_11169919
Mouse anti-eMyHC	Developmental Studies Hybridoma Bank (DSHB)	Ca# AB_528358, RRID:AB_528358
Rat anti-CALCR	Abcam	Ca# ab11042, RRID:AB_297696
Rabbit anti-G protein alpha 12	GeneTex	Ca# GTX114147, RRID:AB_11170944
Mouse anti-G protein alpha 13	Abnova	Ca# H00010672-M01, RRID:AB_425862
Rabbit anti- ETB	Thermo Fisher Scientific	Ca# PA3-066, RRID:AB_2540493
Rabbit anti- NTS1	Thermo Fisher Scientific	Ca# PA3-214, RRID:AB_10979876
Rabbit anti- NTS2	Millipore	Ca# AB15134, RRID:AB_301679
Rabbit anti-AT2	Thermo Fisher Scientific	Ca# PA3-210, RRID:AB_11007512
Rabbit anti-S1P3	Cayman Chemical	Ca# 10006373, RRID:AB_10006373
Rabbit anti-KI67	Abcam	Ca# ab15580, RRID:AB_443209
Rabbit anti-pMLC2	Cell Signaling Technology	Ca# 3671, RRID:AB_330248
Mouse anti-MYH1	Developmental Studies Hybridoma Bank (DSHB)	Ca# AB_2235587, RRID:AB_2235587
Rat anti-α Tubulin	Santa Cruz Biotechnology	Ca# sc-53029, RRID:AB_793541
Goat anti-LYVE1	R&D	Cat# AF2125, RRID:AB_2297188
Rabbit anti-PECAM1	Abcam	Ca# ab7388, RRID:AB_305905
Rabbit anti-Dystrophin	Abcam	Ca# ab15277, RRID:AB_301813
Rabbit anti-BK1	Thermo Fisher Scientific	Ca# PA5-18988, RRID:AB_10980507
Goat anti-GPR50	Santa Cruz Biotechnology	Cat# sc-50590, RRID:AB_2112828
Rabbit anti-GAPDH	Cell Signaling Technology	Ca# 2118, RRID:AB_561053
Rabbit anti-Histone H3	Abcam	Ca# ab18521, RRID:AB_732917
Alexa Fluor 488 goat anti-rabbit IgG (H+L)	Thermo Fisher Scientific	Ca# A-11008, RRID:AB_143165
Alexa Fluor 594 goat anti-rabbit IgG (H+L)	Thermo Fisher Scientific	Ca# A-11012, RRID:AB_2534079
Alexa Fluor 488 goat anti-mouse IgG (H+L)	Thermo Fisher Scientific	Ca# A-11001, RRID:AB_2534069
Alexa Fluor 594 goat anti-rat IgG (H+L)	Thermo Fisher Scientific	Ca# A-11007, RRID:AB_10561522
Alexa Fluor 555-conjugated anti-GST tag	Thermo Fisher Scientific	Ca# MA4-004-A555, RRID:AB_2610642
Alexa Fluor 488 goat anti-mouse IgG2b	Thermo Fisher Scientific	Ca# A-21141, RRID:AB_2535778
Alexa Fluor 488 goat anti-mouse IgG1	Thermo Fisher Scientific	Ca# A-21121, RRID:AB_2535764
FITC-conjugated anti-Mouse Integrin α7	MBL international corporation	Ca# K0046-4, RRID:AB_1279097
GFP Booster Atto488	Chromotek	Ca# gba488-100, RRID:AB_2631386
Alexa Fluor 594 goat anti-mouse IgG (H+L)	Thermo Fisher Scientific	Ca# A-11005, RRID:AB_2534073
Rabbit anti-YAP	Cell Signaling Technology	Ca# 4912, RRID:AB_2218911
Alexa Fluor 594 goat anti-mouse IgG (H+L)	Thermo Fisher Scientific	Ca# A-21125, RRID:AB_2535767
DAPI	Thermo Fisher Scientific	Cat# D3571, RRID:AB_2307445
Chemicals, peptides, and recombinant proteins
Tamoxifen (TMX)	Sigma-Aldrich	Ca# T5648
Rhotekin-RBD protein	Cytoskeleton, Inc	Ca# RT01
Pak1-PBD protein	Cytoskeleton, Inc	Ca# PAK01
ROCK inhibitor – Y-27632(Y27)	StemCell Technologies	Ca# 72304
Collagenase Type 2	Worthington	Ca# LS004177
Rho inhibitor I – Exoenzyme C3 Transferase (C3)	Cytoskeleton, Inc	Ca# CT04-A
Endothelin 3 (ET-3)	Eurogentec	Ca# AS-24323
Neurotensin(NT)	Tocris	Ca# 1909
Formin inhibitor – SMIFH2	MedChemExpress	Ca# HY-16931
ETB inhibitor – BQ788	Tocris	Ca# 1500
NTSRs inhibitor – SR142948A	Sigma-Aldrich	Ca# SML0015
YAP inhibitor – verteporfin (VP)	Tocris	Ca# 5305
Cardiotoxin (CTX)	Sigma-Aldrich	Ca# 217503
Coelenterazine 400a	Cayman	Ca# 70217-82-2
Critical commercial kits
Click-iT EdU Cell Proliferation Kit	Thermo Fisher Scientific	Cat# C10339
RhoA G-LISA Activation Assay (Luminescence Format) 96 Assays	Cytoskeleton, Inc	Ca# BK121
Applied Biosystems™ PowerUp™ SYBR™ Green Master Mix	Thermo Fisher Scientific	Ca# A25742
Critical commercial virus and plasmid kits
Cre Recombinase Adenovirus	Vector Biolabs	Ca# 1045
(Ad-CMV-iCre)
Adeno CMV Null Adenovirus	Vector Biolabs	Ca# 1300
(Ad-CMV-Null)
TRUPATH	Addgene	Gift from Bryan Roth (Addgene kit #1000000163)
EDNRB-Tango	Addgene	Gift from Bryan Roth (Addgene plasmid # 66274 ; RRID:Addgene_66274)
NTSR2-Tango	Addgene	gift from Bryan Roth (Addgene plasmid # 66458 ; RRID:Addgene_66458)
Deposited Data
RNA-seq	This paper	GEO: GSE234590
Public Datasets&Database
Microarray	Literature	GEO: GSE47177
Microarray	Literature	GEO: GSE3483
Microarray	Literature	GEO: GSE15155
Microarray	Literature	GEO: GSE69976
Microarray	Literature	GEO: GSE70376
scRNAseq database	Public database	scMuscle(http://scmuscle.bme.cornell.edu/)
Experimental Models: Organisms/Strains
Mouse C57BL6	Jackson Laboratories	Strain #:000664,RRID:IMSR_JAX:000664
Mouse Pax7CreERT2	From corresponding lab
Mouse G11-/-; Mouse Gnaqf/f	From corresponding lab
Mouse G12-/-; Mouse G13f/f	From corresponding lab
Mouse Rhoafl/fl	From corresponding lab
Mouse Dmdmdx-4Cv /Y	Jackson Laboratories	Strain #:001801,RRID:IMSR_JAX:001801
Mouse Pax7nGFP	Jackson Laboratories	Strain #:036759,RRID:IMSR_JAX:036759
Mouse R26LSL-caRhoa	Generated in this study
Oligonucleotides
RT-qPCR primers; Genotyping primers; Taqman probes		See Table S2
Software and algorithms
ImageJ	Open Source	http://fiji.sc
Prism	Licensed Software	http://www.graphpad.com/
R	Open Source	https://www.r-project.org/

## Sheet: Table S2
Table S2: List of primers for genotyping or qRT-PCR.
Genotyping	Primers	Sequence(5'-->3')
Pax7 CreERT2	Forward	ACTAGGCTCCACTCTGTCCTTC
	Reverse	GCAGATGTAGGGACATTCCAGTG
Pax7 nGFP	Forward	CTGCATGTACCACGAGTCCA
	Reverse	GTCAGCTGCCACTTCTGGTT
Gna12 KO	G12 F	AAA GTC GCT CTG AGT TGT TAT
	G12 WT R	GGA GCG GGA GAA ATG GAT ATG
	G12 KO R	CAT CAA GGA AAC CCT GGA CTACTG
MDX	mdx_Forward	GCGCGAAACTCATCAAATATGCGTGTTAGTGT
	mdx WT Reverse	GATACGCTGCTTTAATGCCTTTAGTCACTCAGATAGTTGAAGCCATTTTG
	mdx MUT Reverse	CGGCCTGTCACTCAGATAGTTGAAGCCATTTTA
Gna13 loxp	Forward	GAACTTTGACTTCGTCACGG
	Reverse	ACAACACCTCCTGGTCAGAGG
Gnaq KO	Gq F	GAAGAACGAGATCAGCAG
	Gq WT R	GCTCTGGATACACCTGAGTCT
	Gq MUT R	TCGGCCTTCTTCTAGGTTCTGCTC
Gna11 loxp	Forward	GGATAGTGAAACAGGGGCAA
	Reverse	TGTAAATATTAAAGGCGCATAAC
Rhoa loxp	Forward	CTATGGATCTACTTAGGGGCTTC
	Reverse	CCAGAACTTCCTCTGGTTTCTGG
caRhoa	Forward	AAA GTC GCT CTG AGT TGT TAT
	Reverse	GGA GCG GGA GAA ATG GAT ATG
qRT-PCR
Edn3	Forward	CCCTGGTGAGAGGATTGTGTC
	Reverse	CCTTGTCCTTGTAAGTGAAGCAC
Nts	Forward	GCAAGTCCTCCGTCTTGGAAA
	Reverse	TGCCAACAAGGTCGTCATCAT
Calcr	Forward	GCAACGCTTTCACTTCTGAGA
	Reverse	GTTCCCACTGCATTGTCCACA
Ntsr2	Forward	TTCACCGCGCTCTATTCGC
	Reverse	AGGGGTAGTGGGACCACAC
Ntsr1	Forward	CAGTTCGGACTGGAGACGATG
	Reverse	ACCAGCACCTTGGAATAAATGTC
Ednrb	Forward	GTGGCTTCTTGGGGGTATGG
	Reverse	TCTTAGTGGGTGGCGTCATTA
Ednra	Forward	TACAAGGGCGAGCTGCATAG
	Reverse	GGCGTGCTGATTTCCAAAGG
Pecam1	Forward	ACGCTGGTGCTCTATGCAAG
	Reverse	TCAGTTGCTGCCCATTCATCA
Lyve1	Forward	CAGCACACTAGCCTGGTGTTA
	Reverse	CGCCCATGATTCTGCATGTAGA
S1pr3	Forward	ACTCTCCGGGAACATTACGAT
	Reverse	CAAGACGATGAAGCTACAGGTG
Gpr116	Forward	GGGTTTCGGTCTTGCCACA
	Reverse	CTTCCTGCACCTTCTGATCCC
Ccrl2	Forward	GCCCCGGACGATGAATATGAT
	Reverse	CACCAAGATAAACACCGCCAG
P2ry14	Forward	AGCAGATCATTCCCGTGTTGT
	Reverse	AGCCACCACTATGTTCTTGAGA
Gpr50	Forward	AGAGCAACATGGGACCTACAA
	Reverse	GCCAGAATTTCGGAGCTTCTTG
Tshr	Forward	ATACCCAGTCTTGCATTTTCGAG
	Reverse	CGAAGTCATGTAAGGGTTGTCTG
P2ry1	Forward	GAGGTGCCTTGGTCGGTTG
	Reverse	CGGCAGGTAGTAGAACTGGAA
Bdkrb1	Forward	CCCCTCCCAACATCACCTC
	Reverse	GGACAGGACTAAAAGGTTCCCC
Agtr2	Forward	AACTGGCACCAATGAGTCCG
	Reverse	CCAAAAGGAGTAAGTCAGCCAAG
Gabbr1	Forward	GCACAGGACACAATGAAAACAG
	Reverse	AGCAAATGTACTCGACTCCCA
Ptger4	Forward	ACCATTCCTAGATCGAACCGT
	Reverse	CACCACCCCGAAGATGAACAT
Casr	Forward	CTGACCAGCGAGCCCAAAA
	Reverse	GCTGCTACTCCAAAATGGATAGG
Gpr37l1	Forward	GGGCTGCCACCTCATCTTTAG
	Reverse	GATGGATGGGCTTGGGATATTC
Gpr4	Forward	GCTGGGCGTCTACCTGATG
	Reverse	AGGCGATGCTGATATAGATGTTG
Gapdh	Forward	AGGTCGGTGTGAACGGATTTG
	Reverse	TGTAGACCATGTAGTTGAGGTCA
Fzd4	Forward	TGCCAGAACCTCGGCTACA
	Reverse	ATGAGCGGCGTGAAAGTTGT

## Sheet: Table S3
COMPOUND	Target GPCRs	Information
Agomelatine	5-HT Receptor	Agomelatine is classified as a norepinephrine-dopamine disinhibitor (NDDI) due to its antagonism of the 5-HT2C receptor.
Fluoxetine HCl	5-HT Receptor	Fluoxetine HCl is an antidepressant of the selective serotonin reuptake inhibitor (SSRI)class.
Fluvoxamine maleate	5-HT Receptor	Fluvoxamine maleate is a selective serotonin (5-HT) reuptake inhibitor (SSRI).
Mosapride Citrate	5-HT Receptor	Mosapride Citrate is a gastroprokinetic agent that acts as a selective 5HT4 agonist.
Ondansetron HCl	5-HT Receptor	Ondansetron HCl is a serotonin 5-HT3 receptor antagonist.
Sumatriptan Succinate	5-HT Receptor	Sumatriptan Succinate is a triptan sulfa drug containing a sulfonamide group for the treatment of migraine headaches.
Tianeptine sodium	5-HT Receptor	Tianeptine is a selective serotonin reuptake enhancer (SSRE) compound used for treating major depressive episodes.
Venlafaxine	5-HT Receptor	Venlafaxine is an arylalkanolamine serotonin-norepinephrine reuptake inhibitor (SNRI).
Naratriptan	5-HT Receptor	Naratriptan (Amerge) is a triptan agent that is used for the treatment of migraine headaches.
Rizatriptan Benzoate	5-HT Receptor	Rizatriptan Benzoate(Maxalt) is a 5-HT1 agonist triptan drug for the treatment of migraine headaches.
Risperidone	5-HT Receptor	Risperidone(Risperdal) is an atypical antipsychotic used to treat schizophrenia.
Zolmitriptan	5-HT Receptor	Zolmitriptan(Zomig) is a selective serotonin receptor agonist.
Dapoxetine HCl	5-HT Receptor	Dapoxetine hydrochloride is a short-acting novel selective serotonin reuptake inhibitor.
Tropisetron	5-HT Receptor	Tropisetron is a selective 5-HT3 receptor antagonist and α7-nicotinic receptor agonist with an IC50 of 70.1 ± 0.9 nM for 5-HT3 receptor.
Aripiprazole	5-HT Receptor	Aripiprazole is a human 5-HT1A receptor partial agonist with a Ki of 4.2 nM.
Urapidil HCl	5-HT Receptor	Urapidil hydrochloride is a hydrochloride salt form of urapidil which is α1-adrenoceptor antagonist and 5-HT1A receptor agonist with pIC50 of 6.13 and 6.4 respectively.
Duloxetine HCl	5-HT Receptor	Duloxetine is a serotonin-norepinephrine reuptake inhibitor with Ki of 4.6 nM, used for treatment of major depressive disorder and generalized anxiety disorder (GAD).
Almotriptan Malate	5-HT Receptor	Almotriptan Malate is a selective 5-hydroxytryptamine1B/1D (5-HT1B/1D) receptor agonist, used for the treatment of Migraine attacks in adults.
Ketanserin	5-HT Receptor	Ketanserin (Vulketan Gel) is specific 5-HT2A serotonin receptor antagonist with a Ki of 2.5 nM for rat and human 5-HT2A.
Clozapine	5-HT Receptor	Clozapine (Clozaril) is a potent 5-HT1C receptor antagonist with an IC50 of 110 nM for 5-HT-stimulated phosphoinositide hydrolysis.
Clomipramine HCl	5-HT Receptor	Clomipramine hydrochloride (Anafranil) is a hydrochloride salt of clomipramine which is a serotonin transporter (SERT), norepinephrine transporter (NET) dopamine transporter (DAT) blocker with Ki of 0.14, 54 and 3 nM, respectively.
WAY-100635 Maleate	5-HT Receptor	WAY 100635 is a potent and selective 5-HT1A receptor agonist with pIC50 of 8.87, exhibits >100-fold selectivity against other 5-HT receptor subtypes and major neurotransmitter receptors.
BRL-15572	5-HT Receptor	BRL-15572 is a 5-HT1D receptor antagonist with pKi of 7.9, also shows a considerable affinity at 5-HT1A and 5-HT2B receptors, exhibiting 60-fold selectivity over 5-HT1B receptor.
BMY 7378	5-HT Receptor	BMY 7378 is a multi-targeted inhibitor of α2C-adrenoceptor and α1D-adrenoceptor with pKi of 6.54 and 8.2, respectively, and acts as a mixed agonist and antagonist for 5-HT1A receptor with pKi of 8.3.
RS-127445	5-HT Receptor	RS-127445 is a selective 5-HT2B receptor antagonist with pKi of 9.5 and pIC50 of 10.4, exhibits >1000-fold selectivity against other 5-HT receptors.
SB269970 HCl	5-HT Receptor	SB269970 HCl is a hydrochloride salt form of SB-269970, which is a 5-HT7 receptor antagonist with pKi of 8.3, exhibits >50-fold selectivity against other receptors,
BRL-54443	5-HT Receptor	BRL 54443 is a 5-HT1E and 5-HT1F receptor agonist with pKi of 8.7 and 9.25, respectively, witha weak binding affinity for 5-HT1A, 5-HT1B, 5-HT1D receptors.
SB271046	5-HT Receptor	SB271046 is a potent, selective and orally active 5-HT6 receptor antagonist with pKi of 8.9, exhibits 200-fold greater selectivity over other 5-HT receptor subtypes.
VUF 10166	5-HT Receptor	VUF10166 is a novel, potent and competitive antagonist for 5-HT3A receptor with Ki of 0.04 nM, its affinity at 5-HT3AB receptor is significantly lower.
Prucalopride	5-HT Receptor	Prucalopride is a selective, high affinity 5-HT receptor agonist for 5-HT4A and 5-HT4B receptor with Ki of 2.5 nM and 8 nM, respectively, exhibits >290-fold selectivity against other 5-HT receptor subtypes. Phase 3.
SB742457	5-HT Receptor	SB742457 is a highly selective 5-HT6 receptor antagonist with pKi of 9.63, exhibits >100-fold selectivity over other receptors. Phase 2.
Atomoxetine HCl	5-HT Receptor	Atomoxetine is a selective norepinephrine (NE) transporter inhibitor with Ki of 5 nM, with 15- and 290-fold lower affinity for human 5-HT and DA transporters.Phase 4.
Eletriptan HBr	5-HT Receptor	Eletriptan is a selective 5-HT1B and 5-HT1D receptor agonist with Ki of 0.92 nM and 3.14 nM, respectively.
Amitriptyline HCl	5-HT Receptor	Amitriptyline inhibits serotonin receptor, norepinephrine receptor, 5-HT4, 5-HT2 and sigma 1 receptor with IC50 of 3.45 nM, 13.3 nM, 7.31 nM, 235 nM and 287 nM, respectively.
Sertraline HCl	5-HT Receptor	Sertraline HCl is a 5-HT antagonist with Ki of 13 nM.
Escitalopram Oxalate	5-HT Receptor	Escitalopram Oxalate is a selective serotonin (5-HT) reuptake inhibitor (SSRI) with Ki of 0.89 nM.
Lorcaserin HCl	5-HT Receptor	Lorcaserin HCl is a selective full agonist of human 5-HT2C receptor with Ki of 15 nM.
Desvenlafaxine Succinate	5-HT Receptor	Desvenlafaxine Succinate is a new serotonin (5-HT) transporter and norepinephrine (NE) transporter reuptake inhibitor with Ki of 40.2 nM and 558.4 nM respectively.
Desvenlafaxine	5-HT Receptor	Desvenlafaxine is a serotonin (5-HT) and norepinephrine (NE) reuptake inhibitor with Ki of 40.2 nM and 558.4 nM, respectively.
PRX-08066 Maleic acid	5-HT Receptor	PRX-08066 is a selective 5-HT2B receptor antagonist with IC50 of 3.4 nM, prevents the severity of pulmonary arterial hypertension in the MCT rat model. Phase 2.
Vortioxetine (Lu AA21004) HBr	5-HT Receptor	Vortioxetine (Lu AA21004) is a multimodal serotonergic agent, inhibits 5-HT1A, 5-HT1B, 5-HT3A, 5-HT7 receptor and SERT with IC50 of 15 nM, 33 nM, 3.7 nM, 19 nM and 1.6 nM, respectively. Phase 3.
Flibanserin	5-HT Receptor	Flibanserin (BIMT-17; BIMT-17BS) is an orally active serotonin 5-HT1A receptor agonist and 5-HT2A receptor antagonist with Ki values of 1 nM and 49 nM, respectively. Flibanserin binds to dopamine D4 receptors with an Ki value of 4-24 nM. Flibanserin shows anti-depression and anti-anxiety effect, can be used to hypoactive sexual desire disorder (HSDD) research.
Dolasetron	5-HT Receptor	Dolasetron(MDL-73147) is a serotonin 5-HT3 receptor antagonist used to treat nausea and vomiting following chemotherapy.
Progesterone	Progesterone Receptor	Progesterone is a steroid hormone that regulates the menstrual cycle and is crucial for pregnancy.
Anabaseine	AChR	Anabaseine is a non-selective nicotinic agonist. Anabaseine stimulates all AChRs, preferentially stimulates skeletal muscle and brain α7 subtypes . Anabaseine is also a weak partial agonist at α4β2 nAChRs .
Biperiden HCl	AChR	Biperiden is an antiparkinsonian agent of the anticholinergic type.
Rocuronium Bromide	AChR	Rocuronium Bromide is an aminosteroid non-depolarizing neuromuscular blocker or muscle relaxant.
Pyridostigmine Bromide	AChR	Pyridostigmine Bromide is a parasympathomimetic and a reversible cholinesterase inhibitor.
Acetylcholine Chloride	AChR	The chemical compound acetylcholine (ACh) is a neurotransmitter in both the peripheral nervous system (PNS) and central nervous system (CNS) in many organisms including humans.
Tropicamide	AChR	Tropicamide is an anticholinergic and a muscarinic receptor subtype M4-preferring antagonist with IC50 of 8.0 nM.
Methscopolamine	AChR	Methscopolamine (Pamine) is a muscarinic acetylcholine receptor blocker.
Orphenadrine Citrate	AChR	Orphenadrine citrate is a skeletal muscle relaxant, it acts in the central nervous system to produce its muscle relaxant effects.
Rivastigmine Tartrate	AChR	Rivastigmine Tartrate, a cholinesterase inhibitor with IC50 of 5.5 μM, ues as a parasympathomimetic or cholinergic agent for the treatment of mild to moderate Alzheimer disease.
Atropine	AChR	Atropine sulfate monohydrate is a competitive muscarinic acetylcholine receptor antagonist with an IC50 of 2.5 nM.
Fesoterodine Fumarate	AChR	Fesoterodine fumarate (Toviaz) is an antimuscarinic agent and is rapidly de-esterified to its active metabolite 5-hydroxymethyl tolterodine that is a muscarinic receptor antagonist.
Bethanechol chloride	AChR	Bethanechol chloride is a selective muscarinic receptor agonist without any effect on nicotinic receptors.
Gallamine Triethiodide	AChR	Gallamine triethiodide(Flaxedil) is a cholinergic receptor blocker with an IC50 of 68.0 ± 8.4 μM.
Pancuronium dibromide	AChR	Pancuronium dibromide is a competitive acetylcholine antagonist with an IC50 of 5.5 ± 0.5 nM.
Scopolamine HBr	AChR	Scopolamine hydrobromide is a competitive muscarinic acetylcholine receptor with an IC50 of 55.3 ± 4.3 nM.
Tiotropium Bromide hydrate	AChR	Tiotropium Bromide hydrate is a monohydrate of tiotropium bromide (Spiriva; Tiova; BA 679BR; tiopropium) that is an anticholinergic and bronchodilator and a muscarinic receptor antagonist.
Trospium chloride	AChR	Trospium chloride (Sanctura) is a competitive muscarinic cholinergic receptor antagonist.
Tolterodine tartrate	AChR	Tolterodine tartrate (Detrol LA) is a tartrate salt of tolterodine that is a competitive muscarinic receptor antagonist.
Arecoline	AChR	Arecoline is a muscarinic acetylcholine receptor agonist.
PNU-120596	AChR	PNU-120596 is a positive allosteric modulator of α7 nAChR with EC50 of 216 nM.
5-hydroxymethyl Tolterodine (PNU 200577, 5-HMT, 5-HM)	AChR	5-hydroxymethyl tolterodine (PNU 200577) is a new muscarinic receptor antagonist with Kb of 0.84 nM.
Otilonium Bromide	AChR	Otilonium bromide is an antimuscarinic.
Solifenacin succinate	AChR	Solifenacin succinate is a urinary antispasmodic of the antimuscarinic class.
Oxybutynin chloride	AChR	Oxybutynin is an anticholinergic medication used to relieve urinary and bladder difficulties.
Darifenacin HBr	AChR	Darifenacin is a selective M3 muscarinic receptor antagonist with pKi of 8.9.
Hyoscyamine	AChR	Hyoscyamine is an AChR inhibitor with IC50 of 7.5 nM.
Homatropine Bromide	AChR	Homatropine Bromide is muscarinic AChR antagonist, inhibits endothelial and smooth muscle muscarinic receptors of WKY-E and SHR-E with IC50 of 162.5 nM and 170.3 nM, respectively.
Flavoxate HCl	AChR	Flavoxate is a muscarinic AChR antagonist with IC50 of 12.2 μM.
Aclidinium Bromide	AChR	Aclidinium Bromide inhibits human muscarinic AChR M1, M2, M3, M4 and M5 with Ki of 0.1 nM, 0.14 nM, 0.14 nM, 0.21 nM and 0.16 nM, respectively.
Diphemanil Methylsulfate	AChR	Diphemanil Methylsulfate is a quaternary ammonium anticholinergic, it binds muscarinic acetycholine receptors (mAchR).
Bisoprolol fumarate	Adrenergic Receptor	Bisoprolol is a selective type β1 adrenergic receptor blocker.
Doxazosin Mesylate	Adrenergic Receptor	Doxazosin mesylate is an alpha-1 adrenergic receptor blocker.
Naftopidil DiHCl	Adrenergic Receptor	Naftopidil DiHCl is a selective 5-HT1A and α1-adrenergic receptor antagonist with IC50 of 0.1 μM and 0.2 μM, respectively. Phase 3.
Alfuzosin HCl	Adrenergic Receptor	Alfuzosin(Uroxatral) is an alpha1 receptor antagonist used to treat benign prostatic hyperplasia (BPH).
Tizanidine HCl	Adrenergic Receptor	Tizanidine HCl is an α2-adrenergic receptor agonist and inhibits neurotransmitter release from CNS noradrenergic neurons.
Nebivolol	Adrenergic Receptor	Nebivolol selectively inhibits β1-adrenoceptor with IC50 of 0.8 nM.
Silodosin	Adrenergic Receptor	Silodosin(Rapaflo) is an α1-adrenoceptor antagonist with high uroselectivity.
Carvedilol	Adrenergic Receptor	Carvedilol is a non-selective beta blocker/alpha-1 blocker with an IC50 of 3.8 μM for inhibition of LDL oxidation.
Metoprolol Tartrate	Adrenergic Receptor	Metoprolol tartrate is a cardioselective β-adrenergic receptor blocker with IC50 of 42 ng/mL.
Formoterol Hemifumarate	Adrenergic Receptor	Formoterol hemifumarate is a potent, selective and long-acting β2-adrenoceptor agonist to β2 and β1 receptors with pKd of 8.12 and 5.58, respectively.
Phentolamine Mesylate	Adrenergic Receptor	Phentolamine Mesylate is a nonselective alpha-adrenergic antagonist with IC50 of 0.1 μM.
Terazosin HCl	Adrenergic Receptor	Hytrin (terazosin) is an alpha-adrenergic blocker used to treat high blood pressure and enlarged prostate.
Ivabradine HCl	Adrenergic Receptor	Ivabradine HCl, a new If inhibitor with IC 50 of 2.9 μM which acts specifically on the pacemaker activity of the sinoatrial node, is a pure heart rate lowering agent.
Betaxolol	Adrenergic Receptor	Betaxolol is a selective beta1 adrenergic receptor blocker used in the treatment of hypertension and glaucoma.
Detomidine HCl	Adrenergic Receptor	Detomidine produce dose-dependent sedative and analgesic effects, mediatated by activation of α2 catecholamine receptors.
Cisatracurium Besylate	Adrenergic Receptor	Cisatracurium Besylate is a nondepolarizing neuromuscular blocking agent, antagonizing the action of acetylcholine by inhibiting neuromuscular transmission.
Naftopidil	Adrenergic Receptor	Naftopidil (Flivas) is a selective α1-adrenergic receptor antagonist or alpha blocker with a Ki of 58.3 nM.
Synephrine	Adrenergic Receptor	Synephrine, a natural protoalkaloid in the extract of bitter orange and other citrus species, is commonly used for weight loss.
Synephrine HCl	Adrenergic Receptor	SynephrineHCl (Oxedrine, p-Synephrine) is a sympathomimetic α-adrenergic receptor (AR) agonist.
Oxymetazoline HCl	Adrenergic Receptor	Oxymetazoline hydrochloride is an α1 and α2 adrenergic receptor agonist.
Phenoxybenzamine HCl	Adrenergic Receptor	Phenoxybenzamine HCl is a non-specific, irreversible alpha antagonist with an IC50 of 550 nM.
Sotalol	Adrenergic Receptor	Sotalol (Betapace) is a non-selective beta blocker and a potassium channel blocker with an IC50 of 43 μM
Xylazine HCl	Adrenergic Receptor	Xylazine HCl is α2 class of adrenergic receptor agonist.
Maprotiline HCl	Adrenergic Receptor	Maprotiline hydrochloride (Deprilept, Ludiomil, Psymion) is a selective noradrenalin re-uptake inhibitor and a tetracyclic antidepressant.
Naphazoline HCl	Adrenergic Receptor	Naphazoline hydrochloride (Naphcon) is an ocular vasoconstrictor and imidazoline derivative sympathomimetic amine.
Epinephrine Bitartrate	Adrenergic Receptor	Epinephrine Bitartrate is alpha- and beta-adrenergic receptor stimulator.
L-Adrenaline	Adrenergic Receptor	L-Adrenaline belongs to a group of the compounds known as catecholamines.
Ritodrine HCl	Adrenergic Receptor	Ritodrine hydrochloride (DU 21220; Miolene; NSC 291565; Pre-Par) is a hydrochloride salt of ritodrine which is a β-2 adrenergic receptor agonist.
Scopine	Adrenergic Receptor	Scopine is the metabolite of anisodine, which is a α1-adrenergic receptor agonist and used in the treatment of acute circulatory shock.
Isoprenaline HCl	Adrenergic Receptor	Isoprenaline is a non-selective β-adrenoceptor, inhibits the 3H-inositol phosphate accumulation with IC50 of 0.08 μM.
Phenylephrine HCl	Adrenergic Receptor	Phenylephrine hydrochloride is a selective α1-adrenergic receptor agonist.
Medetomidine HCl	Adrenergic Receptor	Medetomidine is a selective α2-adrenoceptor agonist, with Ki of 1.08 nM, exhibts 1620-fold selectivity over α1-adrenoceptor.
Epinephrine HCl	Adrenergic Receptor	Epinephrine HCl is a hormone and a neurotransmitter.
Dexmedetomidine	Adrenergic Receptor	Dexmedetomidine is a sedative medication used by intensive care units and anesthetists.
Indacaterol Maleate	Adrenergic Receptor	Indacaterol is an ultra-long-acting β-adrenoceptor agonist with pKi of 7.36.
Adrenalone HCl	Adrenergic Receptor	Adrenalone is an adrenergic agonist used as a topical vasoconstrictor and hemostatic, mainly acts on alpha-1 adrenergic receptors.
Mirabegron	Adrenergic Receptor	Mirabegron is a selective β3-adrenoceptor agonist with EC50 of 22.4 nM.
Acebutolol HCl	Adrenergic Receptor	Acebutolol is a β-adrenergic receptors antagonist used in the treatment of hypertension, angina pectoris and cardiac arrhythmias.
Tetrahydrozoline HCl	Adrenergic Receptor	Tetrahydrozoline HCl is an imidazoline derivative with alpha receptor agonist activity.
Guanabenz Acetate	Adrenergic Receptor	Guanabenz Acetate is an selective agonist of α2a-adrenergic receptor, α2b-adrenergic receptor and α2c-adrenergic receptor with pEC50 of 8.25, 7.01 and ~5, respectively.
Propranolol HCl	Adrenergic Receptor	Propranolol HCl is a competitive non-selective beta-adrenergic receptors inhibitor with IC50 of 12 nM.
Timolol Maleate	Adrenergic Receptor	Timolol Maleate is a non-selective, beta-adrenergic receptor antagonist for β1/β2 with Ki of 1.97 nM/2.0 nM.
Tolazoline HCl	Adrenergic Receptor	Tolazoline is a non-selective competitive α-adrenergic receptor antagonist.
Bambuterol HCl	Adrenergic Receptor	Bambuterol HCl is a potent β-adrenoceptor agonist, used in the treatment of asthma._x000D_
Carteolol HCl	Adrenergic Receptor	Carteolol HCl is a β-adrenoceptor antagonist, used for the treatment of glaucoma._x000D_
Labetalol HCl	Adrenergic Receptor	Labetalol HCl is a dual antagonist for both selective alpha1-adrenergic and nonselective beta-adrenergic receptors, used in the treatment of high blood pressure. _x000D_
Clonidine HCl	Adrenergic Receptor	Clonidine hydrochloride(Catapres) is a direct-acting α2 adrenergic agonist with an ED50 of 0.02±0.01 mg/kg.
Carazolol	Adrenergic Receptor	Carazolol is a β1/β2 adrenoceptor antagonist of high potency used in the research of hypertension. Carazolol is also a potent, selective β3-adrenoceptor agonist.
Bufuralol	Adrenergic Receptor	Bufuralol (Ro 3-4787) is a potent non-selective, orally active β-adrenoreceptor antagonist with partial agonist activity. Bufuralol hydrochloride is a CYP2D6 probe substrate.
Org 27569	Cannabinoid Receptor	Org 27569 is an allosteric modulator of cannabinoid CB1 receptor, induces a CB1 receptor state that is characterized by enhanced agonist affinity and decreased inverse agonist affinity.
AM1241	Cannabinoid Receptor	AM-1241 is a selective cannabinoid CB2 receptor agonist with Ki of 3.4 nM, exhibits 82-fold selectivity over CB1 receptor.
GW842166X	Cannabinoid Receptor	GW842166X is a potent and highly selective agonist of cannabinoid receptor CB2 receptor with EC50 of 63 nM, shows no significant activity at CB1 receptor. Phase 2.
AM251	Cannabinoid Receptor	AM251 block the inhibitory effects of endocannabinoids and synthetic cannabinoid agonists on transmitter release through an action at presynaptic cannabinoid 1 receptors in brain.
BML-190	Cannabinoid Receptor	BML-190 is a selective cannabinoid CB2 receptor inverse agonist with Ki of 435 nM, with 50-fold selectivity over CB1 receptor.
Rimonabant	Cannabinoid Receptor	Rimonabant is a selective antagonist of CB1 with IC50 of 13.6 nM and EC50 of 17.3 nM in hCB1 transfected HEK 293 membrane.
Cinacalcet HCl	CaSR	AMG-073 represents a new class of compounds for the treatment of hyperparathyroidism.
NPS-2143	CaSR	NPS 2143 is a novel potent and selective antagonist of Ca(2+) receptor with IC50 of 43 nM.
VUF11207 (fumarate)	CXCR	VUF11207 fumarate is a CXCR7 agonist that binds specifically to CXCR7. VUF11207 fumarate reduces CXCL12-mediated osteoclastogenesis and bone resorption by inhibiting ERK phosphorylation[1].
Amisulpride	Dopamine Receptor	Amisulpride is an atypical antipsychotic used to treat psychosis in schizophrenia and episodes of mania in bipolar disorder.
Quetiapine Fumarate	Dopamine Receptor	Quetiapine fumarate(Seroquel) is an atypical antipsychotic used in the treatment of schizophrenia, bipolar I mania, bipolar II depression, bipolar I depression.
Chlorprothixene	Dopamine Receptor	Chlorprothixene has strong binding affinities to dopamine and histamine receptors, such as D1, D2, D3, D5, H1, 5-HT2, 5-HT6 and 5-HT7, with Ki of 18 nM, 2.96 nM, 4.56 nM, 9 nM, 3.75 nM, 9.4 nM, 3 nM and 5.6 nM, respectively.
Levosulpiride	Dopamine Receptor	Levosulpiride is a selective antagonist for D2 dopamine receptors used as an antipsychotic and prokinetic agent.
PD128907 HCl	Dopamine Receptor	PD 128907 HCl is a potent and selective dopamine D3 receptor agonist, with EC50 of 0.64 nM, exhibits 53-fold selectivity over dopamine D2 receptor.
Rotundine	Dopamine Receptor	Rotundine (L-tetrahydropalmatine, L-THP) is a selective dopamine D1 receptor antagonist with IC50 of 166 nM.
Amantadine HCl	Dopamine Receptor	Amantadine HCl is used to treat or prevent infections of the respiratory tract caused by a certain virus.
Pramipexole	Dopamine Receptor	Pramipexole is a partial/full D2S, D2L, D3, D4 receptor agonist with a Ki of 3.9, 2.2, 0.5 and 5.1 nM for D2S, D2L, D3, D4 receptor, respectively.
Domperidone	Dopamine Receptor	Domperidone(Motilium) is a dopamine blocker and an antidopaminergic reagent.
Dopamine HCl	Dopamine Receptor	Dopamine hydrochloride (Inotropin) is a catecholamine neurotransmitter present in a wide variety of animals,And a dopamine D1-5 receptors agonist.
Pergolide mesylate	Dopamine Receptor	Pergolide mesylate is an antiparkinsonian agent which functions as a dopaminergic agonist.
Rotigotine	Dopamine Receptor	Rotigotine is a potent dopamine receptor agonist with Ki values of 0.71 nM, 4-15 nM, and 83 nM for the dopamine D3 receptor and D2, D5, D4 receptors and dopamine D1 receptor.
MetoclopraMide HCl	Dopamine Receptor	MetoclopraMide HCl is a selective dopamine D2 receptor antagonist, used for the treatment of nausea and vomiting._x000D_
Amfebutamone HCl	Dopamine Receptor	Amfebutamone HCl is a selective norepinephrine-dopamine reuptake inhibitor with IC50 of 6.5 and 3.4μM for the reuptake of dopamine and norepinephrine, respectively
Benserazide HCl	Dopamine Receptor,	Benserazide HCl is a peripherally-acting aromatic L-amino acid decarboxylase (AAAD) or DOPA decarboxylase inhibitor.
Zibotentan (ZD4054)	Endothelin Receptor	Zibotentan (ZD4054) is a specific Endothelin (ET)A antagonist with IC50 of 21 nM, exhibiting no activity at ETB. Phase 3.
Sitaxentan sodium	Endothelin Receptor	Sitaxentan sodium is a selective endothelin A receptor (ETA) antagonist with IC50 and Ki of 1.4 nM and 0.43 nM, respectively, exhibits 7000-fold selectivity over ETB. Phase 3.
Bosentan Hydrate	Endothelin Receptor	Bosentan is an endothelin (ET) receptors antagonist for ET-A and ET-B with Ki of 4.7 nM and 95 nM, respectively.
Bosentan	Endothelin Receptor	Bosentan is an endothelin (ET) receptor antagonist for ET-A and ET-B with Ki of 4.7 nM and 95 nM, respectively.
Macitentan	Endothelin Receptor	Macitentana (Actelion-1, ACT-064992) is an orally active, non-peptide, dual ETA/ETB (endothelin) receptor antagonist with IC50 of 0.5 nM/391 nM. Phase 3.
Endothelin-1	Endothelin Receptor	Endothelin 1 (swine, human) is a synthetic peptide with the sequence of human and swine Endothelin 1, which is a potent endogenous vasoconstrictor. Endothelin 1 acts through two types of receptors ETA and ETB
Endothelin-3	Endothelin Receptor	Potent vasoconstrictor from vascular endothelial cells; preferred agonist for ETB endothelin receptors. Induces the production of VEGF.
PD-156707	Endothelin Receptor	PD-156707 binds to human ETA receptors with an approximately 800-fold higher affinity than to human ETB receptors. PD-156707 inhibits functional responses to ET-1, including inositol phosphate production in Ltk cells expressing recombinant human ETA receptors (IC50 = 2.4 nM) and arachidonic acid release in rabbit renal artery VSMC cells (IC50 = 1.1 nM).
Fulvestrant	Estrogen Receptor	Fulvestrant is an estrogen receptor (ER) antagonist with IC50 of 0.094 nM.
Raloxifene HCl	Estrogen Receptor	Raloxifene is estrogen antagonists, inhibits human cytosolic aldehyde oxidase-catalyzed phthalazine oxidation activity with IC50 of 5.7 nM.
Dienogest	Estrogen Receptor	Dienogest is an orally active synthetic progesterone (or progestin).
Gestodene	Estrogen Receptor	Gestodene is a progestogen hormonal contraceptive.
Drospirenone	Estrogen Receptor	Drospirenone is a synthetic progestin that is an analog to spironolactone.
Estrone	Estrogen Receptor	Estrone is an estrogenic hormone.
Toremifene Citrate	Estrogen Receptor	Toremifene Citrate is an oral selective estrogen receptor modulator (SERM) which helps oppose the actions of estrogen in the body.
Pregnenolone	Estrogen Receptor	Pregnenolone is an endogenous steroid hormone for inhibition of M1 receptor- and M3 receptor-mediated currents with IC50 of 11.4 µM and 6.0 µM, respectively.
Bazedoxifene HCl	Estrogen Receptor	Bazedoxifene HCl is a novel, non-steroidal, indole-based estrogen receptor modulator (SERM) binding to both ERα and ERβ with IC50 of 23 nM and 89 nM.
Equol	Estrogen Receptor	Equol ,a metabolite of soybeans, is an important isoflavone in humans，specifically binds to 5α-DHT, has a modest affinity for recombinant estrogen receptor ERβ. Phase 2.
Estriol	Estrogen Receptor	Estriol is an antagonist of the G-protein coupled estrogen receptor in estrogen receptor-negative breast cancer cells.
Hexestrol	Estrogen Receptor	Hexestrol binds to ERα and ERβ with EC50 of 0.07 nM and 0.175 nM, respectively.
Clomifene citrate	Estrogen Receptor	Clomifene citrate (Serophene) is a selective estrogen receptor modulator.
Medroxyprogesterone acetate	Estrogen Receptor	Medroxyprogesterone acetate is a progestin, a synthetic variant of the human hormone progesterone and a potent progesterone receptor agonist.
Mifepristone	Estrogen Receptor	Mifepristone is a remarkably active antagonist of progesterone receptor and glucocorticoid receptor with IC50 of 0.2 nM and 2.6 nM, respectively.
Estradiol valerate	Estrogen Receptor	Estradiol is a synthetic ester used to treat menopausal symptoms and hormone deficiencies.
Ethynodiol diacetate	Estrogen Receptor	Ethynodiol diacetate is one of the first synthetic progestogens used in contraceptive pills.
Altrenogest	Estrogen Receptor	Altrenogest is a progestogen structurally related to veterinary steroid trenbolone.
Megestrol Acetate	Estrogen Receptor	Megestrol Acetate is a synthetic progesteronal agent with an IC50 of 260 μM for the inhibition of HegG2.
Tamoxifen Citrate	Estrogen Receptor	Tamoxifen Citrate is an antagonist of the estrogen receptor by competitive inhibition of estrogen binding.
Etomidate	GABA Receptor	Etomidate is a GABAA receptors agonist at GABAA receptors.
Flumazenil	GABA Receptor	Flumazenil is a benzodiazepine antagonist.
Nefiracetam	GABA Receptor	Nefiracetam is a GABAergic, cholinergic, and monoaminergic neuronal systems enhancer for Ro 5-4864-induced convulsions. Phase 2.
Ginkgolide A	GABA Receptor	Ginkgolide A is an extract from in Ginkgo biloba and a g-aminobutyric acid (GABA) antagonist with a Ki of 14.5 μM.
Niflumic acid	GABA Receptor	Niflumic acid is an inhibitor of cyclooxygenase-2 used for joint and muscular pain.
(+)-Bicuculline	GABA Receptor	(+)-Bicuculline is a competitive antagonist of GABAA receptors with IC50 of 2 μM, also blocks Ca(2+)-activated potassium channels.
ADX-47273	GluR	ADX47273 is a potent and specific mGlu5 positive allosteric modulator(PAM) with EC50 of 0.17 μM, showing no activity at other mGlu subtypes.
VU 0357121	GluR	VU0357121 is a novel positive allosteric modulator (PAM) of mGlu5 with EC50 of 33 nM, is inactive or very weakly antagonizing at other mGlu receptor subtypes.
MPEP	GluR	MPEP is a selective mGlu5 receptor antagonist with IC50 of 36 nM, exhibits no appreciable activity at mGlu1b/2/3/4a/7b/8a/6 receptors.
MK-801 (Dizocilpine)	GluR	Dizocilpine is a potent N-methyl-D-aspartate (NMDA) receptor antagonist with Ki of 30.5 nM.
CTEP (RO4956371)	GluR	CTEP is a novel, long-acting, orally bioavailable allosteric antagonist of mGlu5 receptor with IC50 of 2.2 nM, shows >1000-fold selectivity over other mGlu receptors.
VU 0364770	GluR	VU 0364770 is a positive allosteric modulator(PAM) of mGlu4 with EC50 of 1.1 μM, exhibits insignificant activity at 68 other receptors, including other mGlu subtypes.
(-)-MK 801 Maleate	GluR	MK-801 is a potent, selective and non-competitive NMDA receptor antagonist with Kd of 37.2 nM in rat brain membranes.
VU 0361737	GluR	VU 0361737 is a selective positive allosteric modulator (PAM) for mGlu4 receptor with EC50 of 240 nM and 110 nM at human and rat receptors, respectively, displays weak activity at mGlu5 and mGlu8 receptors, is inactive at mGlu1, mGlu2, mGlu3, mGlu6 and mGlu7 receptors, can penetrate into CNS.
Ifenprodil Tartrate	GluR	Ifenprodil is an atypical noncompetitive antagonist at the NMDA receptor, it interacts with high affinity at a homogeneous population of NMDA receptors in neonatal rat forebrain with IC50 of 0.3 μM.
NMDA (N-Methyl-D-aspartic acid)	GluR	NMDA（N-Methyl-D-aspartic acid）is a specific agonist for NMDA receptor mimicking the action of glutamate, the neurotransmitter which normally acts at that receptor. Phase 4.
VU 0364439	GluR	VU 0364439 is a mGlu4 positive allosteric modulator (PAM), with EC50 of 19.8 nM.
IEM 1754 dihydrobroMide	GluR	IEM 1754 dihydrobroMide is a selective AMPA/kainate receptor blockers for GluR1 and GluR3 with IC50 of 6 μM.
Vismodegib (GDC-0449)	Hedgehog/Smoothened	Vismodegib (GDC-0449) is a potent, novel and specific hedgehog inhibitor with IC50 of 3 nM and also inhibits P-gp with IC50 of 3.0 μM.
LDE225 (NVP-LDE225,Erismodegib)	Hedgehog/Smoothened	LDE225 (NVP-LDE225) is a Smoothened (Smo) antagonist, inhibiting Hedgehog (Hh) signaling with IC50 of 1.3 nM (mouse) and 2.5 nM (human), respectively. Phase 3.
PF-5274857	Hedgehog/Smoothened	PF-5274857 is a potent and selective Smoothened (Smo) antagonist, inhibits Hedgehog (Hh) signaling with IC50 and Ki of 5.8 nM and 4.6 nM, respectively, and can penetrate the blood–brain barrier.
Purmorphamine	Hedgehog/Smoothened	Purmorphamine, which directly binds and activates Smoothened, blocks BODIPY-cyclopamine binding to Smo with IC50 of ~ 1.5 μM and also is an inducer of osteoblast differentiation with EC50 of 1 μM.
SANT-1	Hedgehog/Smoothened	SANT-1 directly binds to Smoothened (Smo) receptor with Kd of 1.2 nM and inhibits Smo agonist effects with IC50 of 20 nM.
BMS-833923	Hedgehog/Smoothened	BMS-833923 is an orally bioavailable Smoothened antagonist. Phase 2.
Cetirizine DiHCl	Histamine Receptor	Cetirizine DiHCl is an antihistamine.
Lidocaine	Histamine Receptor	Lidocaine is a selective inverse peripheral histamine H1-receptor agonist with an IC50 of >32 μM.
Loratadine	Histamine Receptor	Loratadine is a selective inverse peripheral histamine H1-receptor agonist with an IC50 of >32 μM.
Mianserin HCl	Histamine Receptor	Mianserin HCl is a psychoactive agent of the tetracyclic antidepressant.
Ranitidine	Histamine Receptor	Ranitidine is a histamine H2-receptor antagonist with IC50 of 3.3 ± 1.4 μM.
Chlorpheniramine Maleate	Histamine Receptor	Chlorpheniramine (Chlorpheniramine maleate, Chlorphenamine) is an histamine H1 receptor antagonist with IC50 of 12 nM.
Cimetidine	Histamine Receptor	Cimetidine(Tagamet), a histamine congener, competitively inhibits histamine binding to histamine H2 receptors.
Clemastine Fumarate	Histamine Receptor	Clemastine Fumarate (Clemastine) is a selective histamine H1 receptor antagonist with IC50 of 3 nM.
Roxatidine Acetate HCl	Histamine Receptor	Roxatidine Acetate HCl is a specific and competitive histamin H2-receptor antagonist, with IC50 of 3.2 μM, inhibits gastric acid secretion and ulcer formation.
Nizatidine	Histamine Receptor	Nizatidine is a histamine H2 receptor antagonist with IC50 of 6.7 nM for AChE.
Ketotifen Fumarate	Histamine Receptor	Ketotifen fumarate (Zaditor) is a fumaric acid salt of ketotifen which is a H1-antihistamine and mast cell stabilizer.
Cyproheptadine HCl	Histamine Receptor	Cyproheptadine hydrochloride (Periactin) is a hydrochloride salt form of cyproheptadine which is a histamine receptor antagonist for 5-HT2 receptor with IC50 of 0.6 nM.
Lafutidine	Histamine Receptor	Lafutidine, a newly developed histamine H(2)-receptor antagonist, inhibits gastric acid secretion.
Famotidine	Histamine Receptor	Famotidine is a histamine H2–receptor antagonist with IC50 of 0.6 mM, commonly used to treat heartburn, GERD, ulcers, and other digestive conditions.
Olopatadine HCl	Histamine Receptor	Olopatadine hydrochloride(Opatanol) is a histamine blocker and mast cell stabilizer with an IC50 of 559 μM for the release of histamine
Azelastine HCl	Histamine Receptor	Azelastine hydrochloride (Astelin) is a potent, second-generation, selective, histamine antagonist.
Brompheniramine hydrogen maleate	Histamine Receptor	Brompheniramine hydrogen maleate is a histamine H1 receptors antagonist.
Ciproxifan	Histamine Receptor	Ciproxifan is a highly potent and selective histamin H3-receptor antagonist with IC50 of 9.2 nM, with low apparent affinity at other receptor subtypes.
JNJ-7777120	Histamine Receptor	JNJ-7777120 is the first potent and selective non-imidazole histamine H4 receptor antagonist with Ki of 4.5 nM, exhibits >1000-fold selectivity over the other histamin receptors.
Bepotastine Besilate	Histamine Receptor	Bepotastine is a non-sedating, selective antagonist of histamine 1 (H1) receptor with pIC50 of 5.7.
Rupatadine Fumarate	Histamine Receptor	Rupatadine is an inhibitor of PAFR and histamine (H1) receptor with Ki of 550 nM and 102 nM, respectively. Phase 2.
Tripelennamine HCl	Histamine Receptor	Tripelennamine is a widely used H1 antagonist, inhibiting PhIP glucuronidation with IC50 of 30 μM.
Benztropine mesylate	Histamine Receptor	Benztropine is a dopamine transporter (DAT) inhibitor with IC50 of 118 nM.
Betahistine 2HCl	Histamine Receptor	Betahistine is a histamine H3 receptors inhibitor with IC50 of 1.9 μM.
Azatadine dimaleate	Histamine Receptor	Azatadine is an histamine and cholinergic inhibitor with IC50 of 6.5 nM and 10 nM, respectively.
Fexofenadine HCl	Histamine Receptor	Fexofenadine inhibits histamine H1 receptor with IC50 of 246 nM.
Desloratadine	Histamine Receptor	Desloratadine is a potent antagonist for human histamine H1 receptor with IC50 of 51 nM.
Hydroxyzine 2HCl	Histamine Receptor	Hydroxyzine is a histamine H1-receptor antagonist, inhibits binding of [3H]pyrilamine/[3H]desloratadine to human histamine H1 receptor with IC50 of 10 nM/19 nM.
Histamine 2HCl	Histamine Receptor	Histamine is an organic nitrogen compound, acts on target cells in mammalian brain via stimulation of Histamine 1/2.
Levodropropizine	Histamine Receptor	Levodropropizine possess anti-allergic and inhibits histamine receptor, reduces cough by interfering with stimulus activation of peripheral endings of sensory nerves and by modulation of neuropeptides involved in the cough reflex.
Cyclizine 2HCl	Histamine Receptor	Cyclizine 2HCl is a piperazine derivative with Histamine H1 receptor antagonist activity.
Hesperetin	Histamine Receptor	Hesperetin is a bioflavonoid and, to be more specific, a flavanone.
Ramelteon	MT Receptor	Ramelteon is a novel melatonin receptor agonist for human MT1 and MT2 receptors and chick forebrain melatonin receptors with Ki of 14 pM, 112 pM and 23.1 pM, respectively.
ADL5859 HCl	Opioid Receptor	ADL5859 HCl is a δ-opioid receptor agonist with Ki of 0.8 nM, selectivity against opioid receptor κ, μ, and weak inhibitory activity at the hERG channel. Phase 2.
Trimebutine	Opioid Receptor	Trimebutine is an agonist of peripheral mu, kappa and delta opiate receptors, used as spasmolytic agent for treatment of both acute and chronic abdominal pain.
Naltrexone HCl	Opioid Receptor	Naltrexone is an opioid receptor antagonist with IC50 of 8 nM used primarily in the management of alcohol dependence and opioid dependence.
(+)-Matrine	Opioid Receptor	Matrine((+)-Matrine) is an alkaloid found in plants from the Sophora family, which has a variety of pharmacological effects, including anti-cancer effects, and action as a kappa opioid receptor agonist.
Racecadotril	Opioid Receptor	Racecadotril is a peripherally acting enkephalinase inhibitor with an IC50 of 4.5 μM
JTC-801	Opioid Receptor	JTC-801 is a selective opioid receptor-like1 (ORL1) receptor antagonist with IC50 of 94 nM, weakly inhibits receptors δ, κ, and μ.
Naloxone HCl	Opioid Receptor	Naloxone HCl is an opioid inverse agonist drug used to counter the effects of opiate overdose.
Loperamide HCl	Opioid Receptor	Loperamide HCl is an opioid-receptor agonist with an ED50 of 0.15 mg/kg.
SB408124	OX Receptor	SB408124 (Tocris-1963) is a non-peptide antagonist for OX1 receptor with Ki of 57 nM and27 nM in both whole cell and membrane, respectively, exhibits 50-fold selectivity over OX2 receptor.
Allopurinol	OX Receptor	Allopurinol (Zyloprim) is a xanthine oxidase inhibitor with an IC50 of 7.82±0.12 μM.
Almorexant HCl	OX Receptor	Almorexant HCl is an orally active, dual orexin receptor antagonist with IC50 of 6.6 nM and 3.4 nM for OX1 and OX2 receptor, respectively. Phase 3.
Suvorexant (MK-4305)	OX Receptor	Suvorexant (MK-4305) is a potent dual OX receptor antagonist with Ki of 0.55 nM and 0.35 nM for OX1 receptor and OX2 receptor, respectively. Phase 3.
Prasugrel	P2 Receptor	A novel platelet inhibitor
Clopidogrel	P2 Receptor	Clopidogrel (Plavix) is an oral, thienopyridine class antiplatelet agent.
MRS 2578	P2 Receptor	MRS2578 is a potent P2Y6 receptor antagonist with IC50 of 37 nM, exhibits insignificant activity at P2Y1, P2Y2, P2Y4,and P2Y11 receptors.
Ticagrelor	P2 Receptor	Ticagrelor is the first reversibly binding oral P2Y12 receptor antagonist, also inhibits CYP2C9 and 4-hydroxylation with IC50 of 10.5 μM and 8.2 μM respectively.
Sphingosine-1-phosphate	S1P Receptor	S1P increases intracellular calcium levels in TAg-Jurkat cells expressing S1P1 and Gqi5, which allows for phospholipase C stimulation by Gi proteins, when used at a concentration of 200 nM, as well as in TAg-Jurkat cells expressing S1P2 and S1P3 receptors (EC50s = 8 and 11 nM, respectively)
CYM5541	S1P Receptor	PF-543, a novel sphingosine-competitive inhibitor of SphK1, inhibits SphK1 with IC50 and Ki of 2.0 nM and 3.6 nM, exhibits >100-fold selectivity over the SphK2 isoform.
Enzalutamide	Androgen Receptor	Enzalutamide (MDV3100) is an androgen receptor (AR) antagonist with an IC50 of 36 nM in LNCaP prostate cells. Enzalutamide is an autophagy activator.
Neurotensin	Neurotensin Receptor	Neurotensin, a gut tridecapeptide, acts as a potent cellular mitogen for various colorectal and pancreatic cancers which possess high-affinity neurotensin receptors (NTR).
SR 142948 dihydrochloride	Neurotensin Receptor	SR 142948 dihydrochloride is an orally active and selective non-peptide neurotensin receptor (NT) antagoni+C116:C250st with IC50s of 1.19 nM, 0.32 nM, 3.96 nM in h-NTR1-CHO cells, HT-29 cells, and adult rat brain, respectively. SR 142948 dihydrochloride antagonizes NT-induced inositol monophosphate formation in HT-29 cells with an IC50 of 3.9 nM. SR 142948 dihydrochloride blocks hypothermia, anal…
Angiotensin II	Angiotensin II Receptor	Angiotensin II is a vasoconstrictor and a major bioactive peptide of the renin/angiotensin system. Angiotensin II plays a central role in regulating human blood pressure, which is mainly mediated by interactions between Angiotensin II and the G-protein-coupled receptors (GPCRs) Angiotensin II type 1 receptor (AT1R) and Angiotensin II type 2 receptor (AT2R).
ZD 7155(hydrochloride)	Angiotensin II Receptor	ZD 7155 hydrochloride is an angiotensin II receptor type 1 (AT1 receptor) antagonist.
Lys-[Des-Arg9]Bradykinin	Bradykinin Receptor	Lys-[Des-Arg9]Bradykinin TFA, a naturally occurring kinin, is a potent and highly selective bradykinin B1 receptor agonist with a Ki of 0.12 nM, 1.7 nM and 0.23 nM for human, mouse and rabbit B1 receptors, respectively. Lys-[Des-Arg9]Bradykinin TFA has low inhibitory activity on B2 receptors[1][2].
[Tyr8] Bradykinin	Bradykinin Receptor	[Tyr8] Bradykinin is a B2 kinin receptor agonist. [Tyr8] Bradykinin also stimulates ERK1/2 phosphorylation. [Tyr8] Bradykinin can be used as an internal standard. [Tyr8] Bradykinin (10 nM, 2 min) produces a rapid increase in phosphorylated ERK1/2[1].
ML224	TSH Receptor	ML224 (NCGC00242364) is a selective TSHR antagonist with an IC50 value of 2.1 μM. ML224 can be used in the study of Graves' disease and other thyroid disorders.
VA-K-14 (hydrochloride)	TSH Receptor	VA-K-14 hydrochloride is a specific thyroid-stimulating hormone receptor (TSHR) antagonist (IC50= 12.3 μM).
